# Supplementary material for: L-Arginine Depletion Improves Spinal Cord Injury via Immunomodulation and Nitric Oxide Reduction
Source: Biomedicines. 2022 Jan 18;10(2):205. doi: 10.3390/biomedicines10020205 (PMC8869469; doi:10.3390/biomedicines10020205)
Supplement: Supplementary file 1 [file biomedicines-10-00205-s001.zip]

Archive with 1 entries (1 files):
- biomedicines-1426197-supplementary.pdf
